# Supplementary material for: A Protein Microarray-Based Respiratory Viral Antigen Testing Platform for COVID-19 Surveillance
Source: Biomedicines. 2022 Sep 9;10(9):2238. doi: 10.3390/biomedicines10092238 (PMC9496200; doi:10.3390/biomedicines10092238)
Supplement: Supplementary file 1 [file biomedicines-10-02238-s001.zip]

Archive with 1 entries (1 files):
- biomedicines-1869440-supplementary.pdf
